# Supplementary material for: New Insights into the Mediation of Biofilm Formation by Three Core Extracellular Polysaccharide Biosynthesis Pathways in Pseudomonas aeruginosa
Source: Int J Mol Sci. 2025 Apr 17;26(8):3780. doi: 10.3390/ijms26083780 (PMC12027665; doi:10.3390/ijms26083780)
Supplement: Supplementary file 1 [file ijms-26-03780-s001.zip]

Archive with 1 entries (1 files):
- ijms-3546241-supplementary.pdf
